# Supplementary material for: Localization and discrimination of GG mismatch in duplex DNA by synthetic ligand-enhanced protein nanopore analysis
Source: Nucleic Acids Res. 2024 Oct 16;52(20):12191–200. doi: 10.1093/nar/gkae884 (PMC11551735; doi:10.1093/nar/gkae884)
Supplement: gkae884_Supplemental_Files [file gkae884_supplemental_files.zip]

Archive with 5 entries (5 files):
- amber_nd2_mod.itp
- code1_mismatch_create.ipynb
- movie.mp4
- nd_fold.pdb
- SI_SUB_0825.pdf
