# Supplementary material for: Localization and discrimination of GG mismatch in duplex DNA by synthetic ligand-enhanced protein nanopore analysis
Source: Nucleic Acids Res. 2024 Oct 16;52(20):12191–200. doi: 10.1093/nar/gkae884 (PMC11551735; doi:10.1093/nar/gkae884)
Supplement: gkae884_Supplemental_Files [file gkae884_supplemental_files.zip › amber_nd2_mod.itp]

;
;   File amber_system.top  was generated
;   By user: wenping (2016)
;   On host: hpc-mn01
;   At date: Tue. March  2 14:14:46 2022
;
;   This is a standalone topology file
;
;   Created by:
;   ParmEd:       amber2gmx.py, VERSION at20RC5+54.g5702a232fe.dirty
;   Executable:   amber2gmx.py
;   Library dir:  /share/home/grp-zhulz/wenping/software/gmx19_plumed_mpich/share/gromacs/top
;   Command line:
;     /share/home/grp-zhulz/wenping/software/codes/src/amber2gmx.py mol.2.solv.prmtop mol.2.solv.rst
;

;[ defaults ]
; nbfunc        comb-rule       gen-pairs       fudgeLJ fudgeQQ
;1               2               yes             0.5          0.83333333  

[ atomtypes ]
; name    at.num    mass    charge ptype  sigma      epsilon
c3             6  12.010000  0.00000000  A     0.33977095      0.4510352
ca             6  12.010000  0.00000000  A     0.33152123      0.4133792
nb             7  14.010000  0.00000000  A     0.33841679      0.3937144
ns             7  14.010000  0.00000000  A     0.32499985        0.71128
c              6  12.010000  0.00000000  A     0.33152123      0.4133792
o              8  16.000000  0.00000000  A     0.30481209      0.6121192
n7             7  14.010000  0.00000000  A     0.32499985        0.71128
hc             1   1.008000  0.00000000  A      0.2600177      0.0870272
hn             1   1.008000  0.00000000  A     0.11064962        0.04184
h1             1   1.008000  0.00000000  A     0.24219973      0.0870272
ha             1   1.008000  0.00000000  A     0.26254785      0.0673624


[ moleculetype ]
; Name            nrexcl
LIG          3

[ atoms ]
;   nr       type  resnr residue  atom   cgnr    charge       mass  typeB    chargeB      massB
; residue    1 mol rtp mol q -0.0
    1         c3      1    mol     C1      1 -0.37950800  12.010000   ; qtot -0.379508
    2         ca      1    mol     C2      2 0.70101300  12.010000   ; qtot 0.321505
    3         nb      1    mol     N1      3 -0.75921200  14.010000   ; qtot -0.437707
    4         ca      1    mol     C3      4 0.89738700  12.010000   ; qtot 0.459680
    5         nb      1    mol     N2      5 -0.79532600  14.010000   ; qtot -0.335646
    6         ca      1    mol     C4      6 0.88076200  12.010000   ; qtot 0.545116
    7         ns      1    mol     N3      7 -0.82186700  14.010000   ; qtot -0.276751
    8          c      1    mol     C5      8 0.88143300  12.010000   ; qtot 0.604682
    9          o      1    mol     O1      9 -0.66038400  16.000000   ; qtot -0.055702
   10         c3      1    mol     C6     10 -0.27703800  12.010000   ; qtot -0.332740
   11         c3      1    mol     C7     11 0.28028600  12.010000   ; qtot -0.052454
   12         n7      1    mol     N4     12 -0.83124500  14.010000   ; qtot -0.883699
   13         c3      1    mol     C8     13 0.28028600  12.010000   ; qtot -0.603413
   14         c3      1    mol     C9     14 -0.27703800  12.010000   ; qtot -0.880451
   15          c      1    mol    C10     15 0.88143300  12.010000   ; qtot 0.000982
   16          o      1    mol     O2     16 -0.66038400  16.000000   ; qtot -0.659402
   17         ns      1    mol     N5     17 -0.82186700  14.010000   ; qtot -1.481269
   18         ca      1    mol    C11     18 0.88076200  12.010000   ; qtot -0.600507
   19         nb      1    mol     N6     19 -0.79532600  14.010000   ; qtot -1.395833
   20         ca      1    mol    C12     20 0.89738700  12.010000   ; qtot -0.498446
   21         ca      1    mol    C13     21 -0.32781400  12.010000   ; qtot -0.826260
   22         ca      1    mol    C14     22 0.05210000  12.010000   ; qtot -0.774160
   23         ca      1    mol    C15     23 -0.55755000  12.010000   ; qtot -1.331710
   24         ca      1    mol    C16     24 0.70101300  12.010000   ; qtot -0.630697
   25         c3      1    mol    C17     25 -0.37950800  12.010000   ; qtot -1.010205
   26         nb      1    mol     N7     26 -0.75921200  14.010000   ; qtot -1.769417
   27         ca      1    mol    C18     27 0.01293900  12.010000   ; qtot -1.756478
   28         ca      1    mol    C19     28 -0.56215600  12.010000   ; qtot -2.318634
   29         ca      1    mol    C20     29 -0.56215600  12.010000   ; qtot -2.880790
   30         ca      1    mol    C21     30 0.01293900  12.010000   ; qtot -2.867851
   31         ca      1    mol    C22     31 -0.32781400  12.010000   ; qtot -3.195665
   32         ca      1    mol    C23     32 0.05210000  12.010000   ; qtot -3.143565
   33         ca      1    mol    C24     33 -0.55755000  12.010000   ; qtot -3.701115
   34         hc      1    mol     H1     34 0.10297500   1.008000   ; qtot -3.598140
   35         hc      1    mol     H2     35 0.10297500   1.008000   ; qtot -3.495165
   36         hc      1    mol     H3     36 0.10297500   1.008000   ; qtot -3.392190
   37         hn      1    mol     H4     37 0.37639800   1.008000   ; qtot -3.015792
   38         hc      1    mol     H5     38 0.08435000   1.008000   ; qtot -2.931442
   39         hc      1    mol     H6     39 0.08435000   1.008000   ; qtot -2.847092
   40         h1      1    mol     H7     40 0.01637600   1.008000   ; qtot -2.830716
   41         h1      1    mol     H8     41 0.01637600   1.008000   ; qtot -2.814340
   42         hn      1    mol     H9     42 0.36144400   1.008000   ; qtot -2.452896
   43         h1      1    mol    H10     43 0.01637600   1.008000   ; qtot -2.436520
   44         h1      1    mol    H11     44 0.01637600   1.008000   ; qtot -2.420144
   45         hc      1    mol    H12     45 0.08435000   1.008000   ; qtot -2.335794
   46         hc      1    mol    H13     46 0.08435000   1.008000   ; qtot -2.251444
   47         hn      1    mol    H14     47 0.37639800   1.008000   ; qtot -1.875046
   48         ha      1    mol    H15     48 0.14450100   1.008000   ; qtot -1.730545
   49         ha      1    mol    H16     49 0.20764100   1.008000   ; qtot -1.522904
   50         hc      1    mol    H17     50 0.10297500   1.008000   ; qtot -1.419929
   51         hc      1    mol    H18     51 0.10297500   1.008000   ; qtot -1.316954
   52         hc      1    mol    H19     52 0.10297500   1.008000   ; qtot -1.213979
   53         ha      1    mol    H20     53 0.14967000   1.008000   ; qtot -1.064309
   54         ha      1    mol    H21     54 0.28124800   1.008000   ; qtot -0.783061
   55         ha      1    mol    H22     55 0.28124800   1.008000   ; qtot -0.501813
   56         ha      1    mol    H23     56 0.14967000   1.008000   ; qtot -0.352143
   57         ha      1    mol    H24     57 0.14450100   1.008000   ; qtot -0.207642
   58         ha      1    mol    H25     58 0.20764100   1.008000   ; qtot -0.000001

[ bonds ]
;    ai     aj funct         c0         c1         c2         c3
      1      2     1   0.15160 209451.040000
      2      3     1   0.13390 346602.560000
      2     33     1   0.13980 316812.480000
      3      4     1   0.13390 346602.560000
      4      5     1   0.13390 346602.560000
      4     31     1   0.13980 316812.480000
      5      6     1   0.13390 346602.560000
      6      7     1   0.14120 321498.560000
      6     29     1   0.13980 316812.480000
      7      8     1   0.13790 357815.680000
      8      9     1   0.12180 546095.680000
      8     10     1   0.15240 203509.760000
     10     11     1   0.15380 194556.000000
     11     12     1   0.14650 272713.120000
     12     13     1   0.14650 272713.120000
     13     14     1   0.15380 194556.000000
     14     15     1   0.15240 203509.760000
     15     16     1   0.12180 546095.680000
     15     17     1   0.13790 357815.680000
     17     18     1   0.14120 321498.560000
     18     19     1   0.13390 346602.560000
     18     28     1   0.13980 316812.480000
     19     20     1   0.13390 346602.560000
     20     21     1   0.13980 316812.480000
     20     26     1   0.13390 346602.560000
     21     22     1   0.13980 316812.480000
     21     27     1   0.13980 316812.480000
     22     23     1   0.13980 316812.480000
     23     24     1   0.13980 316812.480000
     24     25     1   0.15160 209451.040000
     24     26     1   0.13390 346602.560000
     27     28     1   0.13980 316812.480000
     29     30     1   0.13980 316812.480000
     30     31     1   0.13980 316812.480000
     31     32     1   0.13980 316812.480000
     32     33     1   0.13980 316812.480000
      1     34     1   0.10970 314553.120000
      1     35     1   0.10970 314553.120000
      1     36     1   0.10970 314553.120000
      7     37     1   0.10130 337397.760000
     10     38     1   0.10970 314553.120000
     10     39     1   0.10970 314553.120000
     11     40     1   0.10970 314553.120000
     11     41     1   0.10970 314553.120000
     12     42     1   0.10190 328360.320000
     13     43     1   0.10970 314553.120000
     13     44     1   0.10970 314553.120000
     14     45     1   0.10970 314553.120000
     14     46     1   0.10970 314553.120000
     17     47     1   0.10130 337397.760000
     22     48     1   0.10860 331121.760000
     23     49     1   0.10860 331121.760000
     25     50     1   0.10970 314553.120000
     25     51     1   0.10970 314553.120000
     25     52     1   0.10970 314553.120000
     27     53     1   0.10860 331121.760000
     28     54     1   0.10860 331121.760000
     29     55     1   0.10860 331121.760000
     30     56     1   0.10860 331121.760000
     32     57     1   0.10860 331121.760000
     33     58     1   0.10860 331121.760000

[ pairs ]
;    ai     aj funct         c0         c1         c2         c3
      1      4     1
      1     32     1
      2      5     1
      2     31     1
      3     32     1
      3      6     1
      3     30     1
      4     33     1
      4      7     1
      4     29     1
      5     30     1
      5     32     1
      5      8     1
      6     31     1
      6      9     1
      6     10     1
      7     30     1
      7     11     1
      8     29     1
      8     12     1
      9     11     1
     10     13     1
     11     14     1
     12     15     1
     13     16     1
     13     17     1
     14     18     1
     15     19     1
     15     28     1
     16     18     1
     17     20     1
     17     27     1
     18     21     1
     18     26     1
     19     27     1
     19     22     1
     19     24     1
     20     28     1
     20     23     1
     20     25     1
     21     24     1
     22     26     1
     22     28     1
     22     25     1
     23     27     1
     26     27     1
     29     32     1
     30     33     1
      1     58     1
      2     57     1
     34      3     1
     35      3     1
     36      3     1
      3     58     1
      4     56     1
      4     57     1
      5     37     1
      5     55     1
      6     56     1
      7     55     1
      7     38     1
      7     39     1
      8     40     1
      8     41     1
      9     37     1
      9     38     1
      9     39     1
     10     37     1
     10     42     1
     11     43     1
     11     44     1
     12     38     1
     12     39     1
     12     45     1
     12     46     1
     13     40     1
     13     41     1
     14     42     1
     14     47     1
     15     43     1
     15     44     1
     16     45     1
     16     46     1
     16     47     1
     17     45     1
     17     46     1
     17     54     1
     18     53     1
     19     47     1
     19     54     1
     20     48     1
     20     53     1
     21     49     1
     21     54     1
     22     53     1
     23     50     1
     23     51     1
     23     52     1
     24     48     1
     25     49     1
     26     49     1
     26     50     1
     26     51     1
     26     52     1
     27     48     1
     28     47     1
     29     37     1
     30     57     1
     31     55     1
     31     58     1
     32     56     1
     34     33     1
     35     33     1
     36     33     1
     38     40     1
     38     41     1
     39     40     1
     39     41     1
     40     42     1
     41     42     1
     42     43     1
     42     44     1
     43     45     1
     43     46     1
     44     45     1
     44     46     1
     48     49     1
     53     54     1
     55     56     1
     57     58     1

[ angles ]
;    ai     aj     ak funct         c0         c1         c2         c3
      1      2      3     1   116.6800498 710.443200
      1      2     33     1   120.7700517 548.940800
      2      3      4     1   117.2200505 589.107200
      2     33     32     1   120.0200517 575.718400
      3      2     33     1   122.9400526 726.342400
      3      4      5     1   127.2600547 915.459200
      3      4     31     1   122.9400526 726.342400
      4      5      6     1   117.2200505 589.107200
      4     31     30     1   120.0200517 575.718400
      4     31     32     1   120.0200517 575.718400
      5      4     31     1   122.9400526 726.342400
      5      6      7     1   123.8600532 582.412800
      5      6     29     1   122.9400526 726.342400
      6      7      8     1   123.7100528 533.878400
      6     29     30     1   120.0200517 575.718400
      7      6     29     1   120.1900517 568.187200
      7      8      9     1   123.0500530 620.905600
      7      8     10     1   115.1800491 558.982400
      8     10     11     1   111.0400475 546.430400
      9      8     10     1   123.2000528 707.932800
     10     11     12     1   111.0400475 552.288000
     11     12     13     1   112.3500484 533.878400
     12     13     14     1   111.0400475 552.288000
     13     14     15     1   111.0400475 546.430400
     14     15     16     1   123.2000528 707.932800
     14     15     17     1   115.1800491 558.982400
     15     17     18     1   123.7100528 533.878400
     16     15     17     1   123.0500530 620.905600
     17     18     19     1   123.8600532 582.412800
     17     18     28     1   120.1900517 568.187200
     18     19     20     1   117.2200505 589.107200
     18     28     27     1   120.0200517 575.718400
     19     18     28     1   122.9400526 726.342400
     19     20     21     1   122.9400526 726.342400
     19     20     26     1   127.2600547 915.459200
     20     21     22     1   120.0200517 575.718400
     20     21     27     1   120.0200517 575.718400
     20     26     24     1   117.2200505 589.107200
     21     20     26     1   122.9400526 726.342400
     21     22     23     1   120.0200517 575.718400
     21     27     28     1   120.0200517 575.718400
     22     21     27     1   120.0200517 575.718400
     22     23     24     1   120.0200517 575.718400
     23     24     25     1   120.7700517 548.940800
     23     24     26     1   122.9400526 726.342400
     25     24     26     1   116.6800498 710.443200
     29     30     31     1   120.0200517 575.718400
     30     31     32     1   120.0200517 575.718400
     31     32     33     1   120.0200517 575.718400
      2      1     34     1   110.4700473 395.806400
      2      1     35     1   110.4700473 395.806400
      2      1     36     1   110.4700473 395.806400
      2     33     58     1   119.8800511 407.521600
      6      7     37     1   116.0000497 398.316800
      6     29     55     1   119.8800511 407.521600
      8      7     37     1   117.5500507 404.174400
      8     10     38     1   108.7700466 396.643200
      8     10     39     1   108.7700466 396.643200
     10     11     40     1   109.5600471 392.459200
     10     11     41     1   109.5600471 392.459200
     11     10     38     1   109.8000471 391.622400
     11     10     39     1   109.8000471 391.622400
     11     12     42     1   109.2900470 396.643200
     12     11     40     1   109.8800469 414.216000
     12     11     41     1   109.8800469 414.216000
     12     13     43     1   109.8800469 414.216000
     12     13     44     1   109.8800469 414.216000
     13     12     42     1   109.2900470 396.643200
     13     14     45     1   109.8000471 391.622400
     13     14     46     1   109.8000471 391.622400
     14     13     43     1   109.5600471 392.459200
     14     13     44     1   109.5600471 392.459200
     15     14     45     1   108.7700466 396.643200
     15     14     46     1   108.7700466 396.643200
     15     17     47     1   117.5500507 404.174400
     18     17     47     1   116.0000497 398.316800
     18     28     54     1   119.8800511 407.521600
     21     22     48     1   119.8800511 407.521600
     21     27     53     1   119.8800511 407.521600
     22     23     49     1   119.8800511 407.521600
     23     22     48     1   119.8800511 407.521600
     24     23     49     1   119.8800511 407.521600
     24     25     50     1   110.4700473 395.806400
     24     25     51     1   110.4700473 395.806400
     24     25     52     1   110.4700473 395.806400
     27     28     54     1   119.8800511 407.521600
     28     27     53     1   119.8800511 407.521600
     29     30     56     1   119.8800511 407.521600
     30     29     55     1   119.8800511 407.521600
     31     30     56     1   119.8800511 407.521600
     31     32     57     1   119.8800511 407.521600
     32     33     58     1   119.8800511 407.521600
     33     32     57     1   119.8800511 407.521600
     34      1     35     1   107.5800459 326.352000
     34      1     36     1   107.5800459 326.352000
     35      1     36     1   107.5800459 326.352000
     38     10     39     1   107.5800459 326.352000
     40     11     41     1   108.4600466 324.678400
     43     13     44     1   108.4600466 324.678400
     45     14     46     1   107.5800459 326.352000
     50     25     51     1   107.5800459 326.352000
     50     25     52     1   107.5800459 326.352000
     51     25     52     1   107.5800459 326.352000

[ dihedrals ]
;    ai     aj     ak     al funct         c0         c1         c2         c3         c4         c5
      1      2      3      4     1  180.0000771  20.0832000  2
      1      2     33     32     1  180.0000771  15.1670000  2
      2      3      4      5     1  180.0000771  20.0832000  2
      2      3      4     31     1  180.0000771  20.0832000  2
      2     33     32     31     1  180.0000771  15.1670000  2
      3      2     33     32     1  180.0000771  15.1670000  2
      3      4      5      6     1  180.0000771  20.0832000  2
      3      4     31     30     1  180.0000771  15.1670000  2
      3      4     31     32     1  180.0000771  15.1670000  2
      4      3      2     33     1  180.0000771  20.0832000  2
      4      5      6      7     1  180.0000771  20.0832000  2
      4      5      6     29     1  180.0000771  20.0832000  2
      4     31     30     29     1  180.0000771  15.1670000  2
      4     31     32     33     1  180.0000771  15.1670000  2
      5      4     31     30     1  180.0000771  15.1670000  2
      5      4     31     32     1  180.0000771  15.1670000  2
      5      6      7      8     1  180.0000771  1.8828000  2
      5      6     29     30     1  180.0000771  15.1670000  2
      6      5      4     31     1  180.0000771  20.0832000  2
      6      7      8      9     1  180.0000771  1.4600000  2
      6      7      8     10     1  180.0000771  1.4600000  2
      6     29     30     31     1  180.0000771  15.1670000  2
      7      6     29     30     1  180.0000771  15.1670000  2
      7      8     10     11     1  0.0000000  0.2928800  2
      7      8     10     11     1  0.0000000  0.4184000  4
      8      7      6     29     1  180.0000771  1.8828000  2
      8     10     11     12     1  0.0000000  0.6508444  3
      9      8     10     11     1  0.0000000  3.0961600  1
      9      8     10     11     1  180.0000771  1.1296800  2
      9      8     10     11     1  180.0000771  2.3012000  3
     10     11     12     13     1  180.0000771  2.0083200  2
     10     11     12     13     1  0.0000000  1.2552000  3
     11     12     13     14     1  180.0000771  2.0083200  2
     11     12     13     14     1  0.0000000  1.2552000  3
     12     13     14     15     1  0.0000000  0.6508444  3
     13     14     15     16     1  0.0000000  3.0961600  1
     13     14     15     16     1  180.0000771  1.1296800  2
     13     14     15     16     1  180.0000771  2.3012000  3
     13     14     15     17     1  0.0000000  0.2928800  2
     13     14     15     17     1  0.0000000  0.4184000  4
     14     15     17     18     1  180.0000771  1.04600000  2
     15     17     18     19     1  180.0000771  1.8828000  2
     15     17     18     28     1  180.0000771  1.8828000  2
     16     15     17     18     1  180.0000771  1.04600000  2
     17     18     19     20     1  180.0000771  20.0832000  2
     17     18     28     27     1  180.0000771  15.1670000  2
     18     19     20     21     1  180.0000771  20.0832000  2
     18     19     20     26     1  180.0000771  20.0832000  2
     18     28     27     21     1  180.0000771  15.1670000  2
     19     18     28     27     1  180.0000771  15.1670000  2
     19     20     21     22     1  180.0000771  15.1670000  2
     19     20     21     27     1  180.0000771  15.1670000  2
     19     20     26     24     1  180.0000771  20.0832000  2
     20     19     18     28     1  180.0000771  20.0832000  2
     20     21     22     23     1  180.0000771  15.1670000  2
     20     21     27     28     1  180.0000771  15.1670000  2
     20     26     24     23     1  180.0000771  20.0832000  2
     20     26     24     25     1  180.0000771  20.0832000  2
     21     20     26     24     1  180.0000771  20.0832000  2
     21     22     23     24     1  180.0000771  15.1670000  2
     22     21     20     26     1  180.0000771  15.1670000  2
     22     21     27     28     1  180.0000771  15.1670000  2
     22     23     24     25     1  180.0000771  15.1670000  2
     22     23     24     26     1  180.0000771  15.1670000  2
     23     22     21     27     1  180.0000771  15.1670000  2
     26     20     21     27     1  180.0000771  15.1670000  2
     29     30     31     32     1  180.0000771  15.1670000  2
     30     31     32     33     1  180.0000771  15.1670000  2
      1     33      2      3     4  180.0000771  4.6024000  2
     31      3      4      5     4  180.0000771  4.6024000  2
     29      5      6      7     4  180.0000771  4.6024000  2
     10      7      8      9     4  180.0000771  4.39320000  2
     14     17     15     16     4  180.0000771  4.39320000  2
     28     19     18     17     4  180.0000771  4.6024000  2
     21     19     20     26     4  180.0000771  4.6024000  2
     20     22     21     27     4  180.0000771  4.6024000  2
     25     23     24     26     4  180.0000771  4.6024000  2
      4     30     31     32     4  180.0000771  4.6024000  2
      1      2     33     58     1  180.0000771  15.1670000  2
      2     33     32     57     1  180.0000771  15.1670000  2
     34      1      2      3     1  0.0000000  0.0000000  2
     35      1      2      3     1  0.0000000  0.0000000  2
     36      1      2      3     1  0.0000000  0.0000000  2
      3      2     33     58     1  180.0000771  15.1670000  2
      4     31     30     56     1  180.0000771  15.1670000  2
      4     31     32     57     1  180.0000771  15.1670000  2
      5      6      7     37     1  180.0000771  1.8828000  2
      5      6     29     55     1  180.0000771  15.1670000  2
      6     29     30     56     1  180.0000771  15.1670000  2
      7      6     29     55     1  180.0000771  15.1670000  2
      7      8     10     38     1  180.0000771  0.0000000  2
      7      8     10     39     1  180.0000771  0.0000000  2
      8     10     11     40     1  0.0000000  0.6508444  3
      8     10     11     41     1  0.0000000  0.6508444  3
      9      8      7     37     1  0.0000000  8.3680000  1
      9      8      7     37     1  180.0000771  10.4600000  2
      9      8     10     38     1  0.0000000  3.4727200  1
      9      8     10     38     1  180.0000771  0.1673600  3
      9      8     10     39     1  0.0000000  3.4727200  1
      9      8     10     39     1  180.0000771  0.1673600  3
     10      8      7     37     1  180.0000771  10.4600000  2
     10     11     12     42     1  0.0000000  1.2552000  3
     11     12     13     43     1  0.0000000  1.2552000  3
     11     12     13     44     1  0.0000000  1.2552000  3
     12     11     10     38     1  0.0000000  0.6508444  3
     12     11     10     39     1  0.0000000  0.6508444  3
     12     13     14     45     1  0.0000000  0.6508444  3
     12     13     14     46     1  0.0000000  0.6508444  3
     13     12     11     40     1  0.0000000  1.2552000  3
     13     12     11     41     1  0.0000000  1.2552000  3
     14     13     12     42     1  0.0000000  1.2552000  3
     14     15     17     47     1  180.0000771  1.04600000  2
     15     14     13     43     1  0.0000000  0.6508444  3
     15     14     13     44     1  0.0000000  0.6508444  3
     16     15     14     45     1  0.0000000  3.4727200  1
     16     15     14     45     1  180.0000771  0.1673600  3
     16     15     14     46     1  0.0000000  3.4727200  1
     16     15     14     46     1  180.0000771  0.1673600  3
     16     15     17     47     1  0.0000000  0.83680000  1
     16     15     17     47     1  180.0000771  1.04600000  2
     17     15     14     45     1  180.0000771  0.0000000  2
     17     15     14     46     1  180.0000771  0.0000000  2
     17     18     28     54     1  180.0000771  15.1670000  2
     18     28     27     53     1  180.0000771  15.1670000  2
     19     18     17     47     1  180.0000771  1.8828000  2
     19     18     28     54     1  180.0000771  15.1670000  2
     20     21     22     48     1  180.0000771  15.1670000  2
     20     21     27     53     1  180.0000771  15.1670000  2
     21     22     23     49     1  180.0000771  15.1670000  2
     21     27     28     54     1  180.0000771  15.1670000  2
     22     21     27     53     1  180.0000771  15.1670000  2
     23     24     25     50     1  180.0000771  0.0000000  2
     23     24     25     51     1  180.0000771  0.0000000  2
     23     24     25     52     1  180.0000771  0.0000000  2
     24     23     22     48     1  180.0000771  15.1670000  2
     25     24     23     49     1  180.0000771  15.1670000  2
     26     24     23     49     1  180.0000771  15.1670000  2
     26     24     25     50     1  0.0000000  0.0000000  2
     26     24     25     51     1  0.0000000  0.0000000  2
     26     24     25     52     1  0.0000000  0.0000000  2
     27     21     22     48     1  180.0000771  15.1670000  2
     28     18     17     47     1  180.0000771  1.8828000  2
     29      6      7     37     1  180.0000771  1.8828000  2
     30     31     32     57     1  180.0000771  15.1670000  2
     31     30     29     55     1  180.0000771  15.1670000  2
     31     32     33     58     1  180.0000771  15.1670000  2
     32     31     30     56     1  180.0000771  15.1670000  2
     34      1      2     33     1  180.0000771  0.0000000  2
     35      1      2     33     1  180.0000771  0.0000000  2
     36      1      2     33     1  180.0000771  0.0000000  2
     38     10     11     40     1  0.0000000  0.6508444  3
     38     10     11     41     1  0.0000000  0.6508444  3
     39     10     11     40     1  0.0000000  0.6508444  3
     39     10     11     41     1  0.0000000  0.6508444  3
     40     11     12     42     1  0.0000000  1.2552000  3
     41     11     12     42     1  0.0000000  1.2552000  3
     42     12     13     43     1  0.0000000  1.2552000  3
     42     12     13     44     1  0.0000000  1.2552000  3
     43     13     14     45     1  0.0000000  0.6508444  3
     43     13     14     46     1  0.0000000  0.6508444  3
     44     13     14     45     1  0.0000000  0.6508444  3
     44     13     14     46     1  0.0000000  0.6508444  3
     48     22     23     49     1  180.0000771  15.1670000  2
     53     27     28     54     1  180.0000771  15.1670000  2
     55     29     30     56     1  180.0000771  15.1670000  2
     57     32     33     58     1  180.0000771  15.1670000  2
      8      6      7     37     4  180.0000771  4.6024000  2
     15     18     17     47     4  180.0000771  4.6024000  2
     21     23     22     48     4  180.0000771  4.6024000  2
     22     24     23     49     4  180.0000771  4.6024000  2
     21     28     27     53     4  180.0000771  4.6024000  2
     18     27     28     54     4  180.0000771  4.6024000  2
      6     30     29     55     4  180.0000771  4.6024000  2
     29     31     30     56     4  180.0000771  4.6024000  2
     31     33     32     57     4  180.0000771  4.6024000  2
      2     32     33     58     4  180.0000771  4.6024000  2
; Include Position restraint file
#ifdef POSRES_ND
#include "nd_posres.itp"
#endif
