# Supplementary material for: Localization and discrimination of GG mismatch in duplex DNA by synthetic ligand-enhanced protein nanopore analysis
Source: Nucleic Acids Res. 2024 Oct 16;52(20):12191–200. doi: 10.1093/nar/gkae884 (PMC11551735; doi:10.1093/nar/gkae884)
Supplement: gkae884_Supplemental_Files [file gkae884_supplemental_files.zip › code1_mismatch_create.ipynb]

# %% [code]
import os,sys,time
import pandas as pd
import numpy as np
import mdtraj as mtj
import matplotlib.pyplot as plt

# %% [code]
def ggseq(seq0='CACCAAGATCGCGAC',skip=[6,11]):
    ref0={}
    refc={}
    for i in range(len(seq0)):
        if i in skip:
            continue
        if i!=0:
            print(i,seq0[:i]+'G'+seq0[i+1:])
            ref0[i]=seq0[:i]+'G'+seq0[i+1:]
            print(i,(seq0[:i]+'C'+seq0[i+1:]))
            refc[i]=(seq0[:i]+'C'+seq0[i+1:])
        else:
            print(i,'G'+seq0[i+1:])
            print(i,'C'+seq0[i+1:])
            ref0[i]='G'+seq0[i+1:]
            refc[i]='C'+seq0[i+1:]
    return ref0,refc
ref0,refc=ggseq()

# %% [code]
def ggseqfull(seq0='CACCAAGATCGCGAC',skip=[]):
    ref0={}
    refc={}
    for i in range(len(seq0)):
        if i in skip:
            continue
        if i!=0:
            print(i,seq0[:i]+'G'+seq0[i+1:])
            ref0[i]=seq0[:i]+'G'+seq0[i+1:]
            print(i,(seq0[:i]+'C'+seq0[i+1:]))
            refc[i]=(seq0[:i]+'C'+seq0[i+1:])
        else:
            print(i,'G'+seq0[i+1:])
            print(i,'C'+seq0[i+1:])
            ref0[i]='G'+seq0[i+1:]
            refc[i]='C'+seq0[i+1:]
    return ref0,refc
ref0,refc=ggseqfull()
seqmatrix=[[i for i in ref0[0]]]+[[i for i in ref0[s]] for s in ref0.keys()]
seqmatrix[0][0]='C'
seqmatrix=pd.DataFrame(seqmatrix,columns=range(1,16))

# %% [code]
def create_gg(pdb1,pdb2,outname,d,maxw,conc=0.154,pname='K'):
    seq0=mtj.load_pdb(pdb1)
    cseq0=mtj.load_pdb(pdb2)
    chainA=seq0.atom_slice(seq0.top.select('chainid 0')[3:])
    chainB=cseq0.atom_slice(cseq0.top.select('chainid 1')[3:])
    top=chainA.top.join(chainB.top)
    xyz=np.concatenate((chainA.xyz,chainB.xyz),axis=1)
    mtj.Trajectory(xyz,top).save_pdb(outname)
    cmd='gmx editconf -f '+outname+' -d '+str(d)+' -o '+outname
    os.system(cmd)
    cmd2='bash auto_pdb2gmx.bash '+outname.split('.')[0]
    subp_run(cmd2)
    cmd3='gmx solvate -cp '+outname.split('.')[0]+'.gro -cs -p '\
        +outname.split('.')[0]+'.top -o '+outname.split('.')[0]+'_sol.gro'
    os.system(cmd3)
    cmd4='gmx grompp -f em.mdp -c '+outname.split('.')[0]+'_sol.gro -maxwarn '+str(maxw)+' \
        -o '+outname.split('.')[0]+'_em.tpr -p '+outname.split('.')[0]+'.top'
    os.system(cmd4)
    outf=outname.split('.')[0]+'_solion.gro'
    genion(outf,outname.split('.')[0]+'_em.tpr',outname.split('.')[0]+'.top',conc,pname)
    grompp(outname.split('.')[0]+'_solion_em.tpr','em.mdp',outname.split('.')[0]+'.top',\
           outname.split('.')[0]+'_solion.gro',maxw)
    return outname.split('.')[0]+'_solion_em.tpr'
def subp_run(cmd):
    import subprocess
    res = subprocess.Popen(cmd, shell=True, stdout=subprocess.PIPE, stderr=subprocess.STDOUT) 
    out=[i.decode('utf-8') for i in res.stdout.readlines()]
    for l in out:
        if 'error' in l.lower() or 'warn' in l.lower():
            print(l)
    res.stdout.close()
    return out
    
def create_gg_dsdna(ref0,refc,d=2,maxw=20):
    for k in ref0.keys():
        cmd0='fiber -seq='+ref0[k]+' add_seq'+str(k)+'.pdb'
        print(cmd0)
        os.system(cmd0)
        cmd1='fiber -seq='+refc[k]+' add_cseq'+str(k)+'.pdb'
        print(cmd1)
        os.system(cmd1)
        pdb1='add_seq'+str(k)+'.pdb'
        pdb2='add_cseq'+str(k)+'.pdb'
        outname='add_ggseq'+str(k)+'.pdb'
        tprf=create_gg(pdb1,pdb2,outname,d,maxw)
        jname='gg'+str(k)
        nsteps=2000
        cmdr='bash script.sh '+jname+' '+tprf.split('.')[0]+' '+str(nsteps)
        print(cmdr)
        os.system(cmdr)
    print('done!')
    
ref0,refc=ggseq()
create_gg_dsdna(ref0,refc,maxw=20)

# %% [code]
def add_nd(dnasys,ndggf,ggid,outf):
    ggseq0=mtj.load(dnasys)
    nd_gg=mtj.load_pdb(ndggf)
    try:
        mol=nd_gg.superpose(ggseq0,atom_indices=nd_gg.top.select('resname DG and not (name P O1P O2P)'),\
                    ref_atom_indices=ggseq0.top.select('resname DG and resid '+' '.join([str(g) for g in ggid])\
                                                       +' and not (name P O1P O2P)'))\
                    .atom_slice(nd_gg.top.select('resname mol'))
    except(Exception) as err:
        print(err)
        print('atom_indices',nd_gg.top.select('resname DG and not (name P O1P O2P)').shape)
        print('ref_atom_indices',ggseq0.top.select('resname DG and resid '+' '.join([str(g) for g in ggid])\
                                                       +' and not (name P O1P O2P)').shape)
        return 0
    top=mol.top.join(ggseq0.top)
    xyz=np.concatenate((mol.xyz,ggseq0.xyz),axis=1)
    
    nd_dna=mtj.Trajectory(xyz,top)
    nd_dna.unitcell_vectors=ggseq0.unitcell_vectors
    nd_dna.save_pdb(outf)
    return 1

def merge_nd2sys(ref0,maxw=20,embool=False):
    for i in ref0.keys():
        c=add_nd(dnasys='add_ggseq'+str(i)+'_solion_em.gro',ndggf='nd_gg_init.pdb',\
           ggid=[i,29-i],outf='nd_add_ggseq'+str(i)+'_solion.pdb')
        if c==0:
            print('error:',i)
        else:
            cmd='bash add_nd2top.bash '+'add_ggseq'+str(i)+'.top'
            print(cmd)
            os.system(cmd)
        idxf=make_ndx(i)
        grompp('nd_add_ggseq'+str(i)+'_solion_em.tpr','em.mdp','nd_add_ggseq'+str(i)+'.top',\
           'nd_add_ggseq'+str(i)+'_solion.pdb',maxw,idxf)
        jname='ndgg'+str(i)
        nsteps=2000
        if embool:
            cmdr='bash script.sh '+jname+' '+'nd_add_ggseq'+str(i)+'_solion_em'+' '+str(nsteps)
            print(cmdr)
            os.system(cmdr)
        else:
            print('em.tpr is prepared for each system, launch it manually please!')
merge_nd2sys(ref0)
    

# %% [code]
