# Supplementary material for: Localization and discrimination of GG mismatch in duplex DNA by synthetic ligand-enhanced protein nanopore analysis
Source: Nucleic Acids Res. 2024 Oct 16;52(20):12191–200. doi: 10.1093/nar/gkae884 (PMC11551735; doi:10.1093/nar/gkae884)
Supplement: gkae884_Supplemental_Files [file gkae884_supplemental_files.zip › nd_fold.pdb]

TITLE     Title in water
REMARK    THIS IS A SIMULATION BOX
CRYST1   55.735   55.735   55.735 109.47 109.47 109.47 P 1           1
MODEL        1
ATOM      1  C1  mol     1      21.890  26.030  25.060  1.00  0.00            
ATOM      2  C2  mol     1      23.180  26.510  24.670  1.00  0.00            
ATOM      3  N1  mol     1      23.930  27.070  25.560  1.00  0.00            
ATOM      4  C3  mol     1      25.170  27.500  25.240  1.00  0.00            
ATOM      5  N2  mol     1      25.920  28.010  26.280  1.00  0.00            
ATOM      6  C4  mol     1      27.080  28.640  25.880  1.00  0.00            
ATOM      7  N3  mol     1      27.990  29.100  26.860  1.00  0.00            
ATOM      8  C5  mol     1      27.460  29.780  27.910  1.00  0.00            
ATOM      9  O1  mol     1      26.980  30.860  27.680  1.00  0.00            
ATOM     10  C6  mol     1      27.830  29.340  29.280  1.00  0.00            
ATOM     11  C7  mol     1      26.770  28.490  29.920  1.00  0.00            
ATOM     12  N4  mol     1      26.370  27.290  29.080  1.00  0.00            
ATOM     13  C8  mol     1      25.400  26.410  29.800  1.00  0.00            
ATOM     14  C9  mol     1      24.790  25.380  28.800  1.00  0.00            
ATOM     15  C10 mol     1      25.830  24.310  28.430  1.00  0.00            
ATOM     16  O2  mol     1      25.720  23.130  28.510  1.00  0.00            
ATOM     17  N5  mol     1      26.940  24.840  27.760  1.00  0.00            
ATOM     18  C11 mol     1      27.220  24.790  26.460  1.00  0.00            
ATOM     19  N6  mol     1      28.230  25.490  26.020  1.00  0.00            
ATOM     20  C12 mol     1      28.480  25.400  24.650  1.00  0.00            
ATOM     21  C13 mol     1      27.620  24.610  23.810  1.00  0.00            
ATOM     22  C14 mol     1      27.940  24.660  22.500  1.00  0.00            
ATOM     23  C15 mol     1      28.910  25.500  21.970  1.00  0.00            
ATOM     24  C16 mol     1      29.720  26.160  22.930  1.00  0.00            
ATOM     25  C17 mol     1      30.720  27.100  22.420  1.00  0.00            
ATOM     26  N7  mol     1      29.490  26.120  24.260  1.00  0.00            
ATOM     27  C18 mol     1      26.550  23.870  24.300  1.00  0.00            
ATOM     28  C19 mol     1      26.360  24.010  25.730  1.00  0.00            
ATOM     29  C20 mol     1      27.480  28.770  24.600  1.00  0.00            
ATOM     30  C21 mol     1      26.780  28.180  23.580  1.00  0.00            
ATOM     31  C22 mol     1      25.630  27.500  23.960  1.00  0.00            
ATOM     32  C23 mol     1      24.740  26.990  22.960  1.00  0.00            
ATOM     33  C24 mol     1      23.540  26.510  23.390  1.00  0.00            
ATOM     34  H1  mol     1      21.120  26.660  24.590  1.00  0.00            
ATOM     35  H2  mol     1      21.770  24.980  24.770  1.00  0.00            
ATOM     36  H3  mol     1      21.730  26.120  26.150  1.00  0.00            
ATOM     37  H4  mol     1      28.700  28.400  27.040  1.00  0.00            
ATOM     38  H5  mol     1      28.030  30.110  30.040  1.00  0.00            
ATOM     39  H6  mol     1      28.750  28.750  29.210  1.00  0.00            
ATOM     40  H7  mol     1      25.860  29.060  30.120  1.00  0.00            
ATOM     41  H8  mol     1      27.080  28.160  30.920  1.00  0.00            
ATOM     42  H9  mol     1      25.970  27.550  28.180  1.00  0.00            
ATOM     43  H10 mol     1      24.480  26.880  30.170  1.00  0.00            
ATOM     44  H11 mol     1      25.880  25.890  30.640  1.00  0.00            
ATOM     45  H12 mol     1      24.310  25.940  27.990  1.00  0.00            
ATOM     46  H13 mol     1      24.090  24.730  29.350  1.00  0.00            
ATOM     47  H14 mol     1      27.270  25.730  28.130  1.00  0.00            
ATOM     48  H15 mol     1      27.220  24.340  21.750  1.00  0.00            
ATOM     49  H16 mol     1      29.100  25.640  20.910  1.00  0.00            
ATOM     50  H17 mol     1      31.000  26.940  21.380  1.00  0.00            
ATOM     51  H18 mol     1      30.360  28.130  22.540  1.00  0.00            
ATOM     52  H19 mol     1      31.590  27.080  23.090  1.00  0.00            
ATOM     53  H20 mol     1      25.820  23.230  23.820  1.00  0.00            
ATOM     54  H21 mol     1      25.490  23.440  26.040  1.00  0.00            
ATOM     55  H22 mol     1      28.410  29.280  24.410  1.00  0.00            
ATOM     56  H23 mol     1      27.100  28.390  22.560  1.00  0.00            
ATOM     57  H24 mol     1      25.110  26.930  21.940  1.00  0.00            
ATOM     58  H25 mol     1      22.850  26.010  22.720  1.00  0.00            
TER
ENDMDL
